# Supplementary material for: Pet primates for sale in the United States
Source: PLoS One. 2021 Sep 8;16(9):e0256552. doi: 10.1371/journal.pone.0256552 (PMC8425555; doi:10.1371/journal.pone.0256552)
Supplement: S1 File — (XLSX) [file pone.0256552.s001.xlsx]

## Sheet: Sheet1
Primate	Age Category	Location	Sex	Price
Green Monkey	1	MO	Not Specified	5500
Green Monkey	1	MO	Not Specified	5500
Marmoset	1	MI	Not Specified	4000
Marmoset	1	FL	Not Specified	3600
Marmoset	1	NC	Not Specified	3500
Capuchin	1	FL	Not Specified	Not Specified
Capuchin	1	FL	Not Specified	Not Specified
Marmoset	1	TX	F	4500
Squirrel Monkey	1	NC	Not Specified	7900
Lemur	3	TN	M	1000
Marmoset	1	NC	M	Not Specified
Marmoset	2	TX	F	5500
Marmoset	1	FL	Not Specified	3899.99
Marmoset	1	FL	Not Specified	3000
Marmoset	1	WV	M	Not Specified
Marmoset	1	WV	Not Specified	Not Specified
Tamarin	1	WV	Not Specified	Not Specified
Capuchin	1	Not Specified	Not Specified	10500
Capuchin	3	Not Specified	Not Specified	10500
Capuchin	0	NC	M	Not Specified
Marmoset	0	FL	Not Specified	3000
Marmoset	0	FL	Not Specified	3500
Squirrel Monkey	0	NC	F	Not Specified
Tamarin	0	NC	Not Specified	Not Specified
Tamarin	0	FL	M	6000
Tamarin	0	FL	F	6500
Tamarin	0	FL	Not Specified	3800
Tamarin	0	FL	Not Specified	3500
Lemur	2	OH	M	3000
Lemur	1	MO	Not Specified	2000
Lemur	1	MO	M	2000
Lemur	1	MO	F	2000
Lemur	1	TX	M	2800
Marmoset	1	FL	Not Specified	Not Specified
Marmoset	1	FL	Not Specified	Not Specified
Marmoset	1	Not Specified	M	Not Specified
Capuchin	1	WI	Not Specified	1400
Green Monkey	1	TX	F	5000
Green Monkey	1	TX	M	5000
Marmoset	1	NC	Not Specified	3500
Capuchin	1	WI	Not Specified	900
Capuchin	1	WI	Not Specified	500
Capuchin	1	WI	Not Specified	1400
Capuchin	1	TX	Not Specified	1500
Marmoset	1	TX	Not Specified	1500
Capuchin	1	NV	M	500
Capuchin	1	NV	F	500
Capuchin	0	FL	Not Specified	Not Specified
Marmoset	1	GA	F	1300
Capuchin	1	NY	M	1800
Capuchin	1	NY	F	1800
Green Monkey	1	MO	F	5500
Marmoset	1	NC	Not Specified	3500
Marmoset	3	IN	M	3200.5
Marmoset	3	IN	F	3200.5
Marmoset	0	CA	M	500
Marmoset	0	CA	F	500
Capuchin	0	NV	Not Specified	500
Capuchin	0	MO	F	3000
Capuchin	0	MO	F	3000
Owl Monkey	3	MI	F	3000
Capuchin	0	CO	Not Specified	Not Specified
Lemur	0	FL	M	5000
Lemur	0	FL	F	5000
Lemur	0	FL	M	5000
Lemur	0	FL	F	5000
Lemur	0	FL	F	5000
Lemur	0	FL	M	10000
Lemur	0	FL	M	1500
Lemur	0	FL	M	1500
Lemur	1	OH	F	2000
Marmoset	3	FL	M	3500
Marmoset	1	FL	M	4000
Lemur	3	MI	M	1800
Marmoset	2	TX	F	4000
Macaque	1	MO	M	6500
Marmoset	1	NC	Not Specified	3500
Squirrel Monkey	1	NC	Not Specified	7900
Squirrel Monkey	1	NC	Not Specified	7900
Squirrel Monkey	1	NC	Not Specified	7900
Marmoset	1	MO	F	3800
Marmoset	1	MO	M	3800
Marmoset	1	FL	M	4000
Capuchin	1	MO	F	11500
Marmoset	1	FL	M	3800
Marmoset	1	FL	M	3800
Marmoset	1	TN	M	6500
Marmoset	2	TX	F	4000
Marmoset	2	TX	M	3500
Macaque	2	Not Specified	F	6000
Marmoset	1	TN	Not Specified	3200
Marmoset	1	MO	F	4000
Marmoset	1	MO	M	4000
Macaque	2	Not Specified	F	6000
Marmoset	2	NC	M	3500
Marmoset	0	WV	M	500
Marmoset	0	WV	F	500
Marmoset	1	TN	Not Specified	3500
Marmoset	1	NC	Not Specified	3500
Marmoset	1	TN	Not Specified	3400
Marmoset	1	FL	Not Specified	Not Specified
Marmoset	0	WV	M	3000
Capuchin	1	TX	M	11500
Squirrel Monkey	1	TX	M	6800
Marmoset	0	TX	M	Not Specified
Marmoset	0	TX	F	Not Specified
Capuchin	1	Not Specified	F	1250
Marmoset	1	TX	M	3900
Marmoset	1	TX	F	4200
Marmoset	0	FL	M	3500
Capuchin	1	NC	Not Specified	Not Specified
Capuchin	1	NC	Not Specified	Not Specified
Marmoset	1	FL	Not Specified	3800
Marmoset	1	TN	Not Specified	3400
Capuchin	1	FL	F	1350
Marmoset	3	FL	F	4000
Marmoset	1	SC	M	3800
Marmoset	1	FL	Not Specified	3600
Marmoset	1	TN	Not Specified	3500
Marmoset	1	WV	M	3500
Tamarin	0	FL	F	2000
Green Monkey	1	TN	M	6000
Green Monkey	1	TN	F	6000
Marmoset	0	VA	Not Specified	6000
Marmoset	3	IN	M	3000
Capuchin	0	MI	F	1000
Squirrel Monkey	1	TN	M	3995
Squirrel Monkey	1	TN	M	3995
Marmoset	3	SC	M	3500
Capuchin	3	SC	F	9500
Capuchin	1	TN	M	13000
Marmoset	1	NC	Not Specified	3500
Lemur	1	TX	F	4500
Lemur	1	TX	M	4500
Lemur	1	FL	Not Specified	Not Specified
Lemur	1	FL	Not Specified	Not Specified
Capuchin	1	FL	Not Specified	Not Specified
Lemur	1	FL	Not Specified	Not Specified
Lemur	1	FL	Not Specified	Not Specified
Marmoset	1	FL	Not Specified	Not Specified
Marmoset	1	FL	Not Specified	Not Specified
Capuchin	1	FL	Not Specified	13500
Marmoset	1	FL	Not Specified	4400
Squirrel Monkey	1	NC	Not Specified	Not Specified
Squirrel Monkey	1	NC	Not Specified	Not Specified
Marmoset	1	FL	Not Specified	3200
Marmoset	1	FL	Not Specified	3200
Capuchin	1	FL	Not Specified	13500
Squirrel Monkey	1	FL	Not Specified	8900
Marmoset	1	FL	Not Specified	4400
Marmoset	1	FL	Not Specified	4400
Green Monkey	1	TX	Not Specified	5000
Capuchin	1	FL	Not Specified	13500
Squirrel Monkey	1	FL	Not Specified	8900
Marmoset	1	FL	Not Specified	4400
Marmoset	1	TN	M	Not Specified
Owl Monkey	1	TX	M	Not Specified
Capuchin	1	FL	Not Specified	13500
Squirrel Monkey	1	FL	Not Specified	8900
Marmoset	1	FL	Not Specified	4400
Green Monkey	1	MI	M	4800
Squirrel Monkey	1	FL	Not Specified	8900
Capuchin	1	FL	Not Specified	13500
Marmoset	1	FL	Not Specified	4400
Capuchin	1	FL	Not Specified	13500
Squirrel Monkey	0	FL	Not Specified	8900
Marmoset	0	FL	Not Specified	4400
Green Monkey	0	TX	Not Specified	5000
Spider Monkey	1	TN	M	13000
Marmoset	1	TN	F	3800
Marmoset	0	FL	F	3500
Marmoset	0	FL	F	3500
Owl Monkey	1	FL	F	5500
De Brazza	3	FL	F	9000
Marmoset	0	FL	Not Specified	3000
Tamarin	1	FL	M	3800
Vervet Monkey	3	IN	M	4000
Marmoset	1	FL	Not Specified	Not Specified
Capuchin	0	FL	Not Specified	13500
Marmoset	1	FL	M	3800
Marmoset	1	TN	M	Not Specified
Green Monkey	3	FL	M	1800
Marmoset	1	TX	M	3500
Marmoset	1	TX	M	3500
Marmoset	1	FL	M	4000
Marmoset	1	TN	Not Specified	Not Specified
Marmoset	0	TN	M	Not Specified
Owl Monkey	1	WI	F	Not Specified
Marmoset	1	FL	Not Specified	3500
Marmoset	1	FL	Not Specified	3500
Lemur	3	TX	F	1200
Lemur	3	TN	M	2000
Lemur	3	TN	F	2000
Lemur	1	SC	M	2500
Lemur	0	TX	Not Specified	1500
Lemur	2	TX	M	1000
Lemur	1	TX	M	1500
Lemur	3	FL	M	5500
Lemur	3	FL	F	5500
Lemur	0	FL	Not Specified	5000
Lemur	0	FL	Not Specified	5000
Lemur	0	FL	Not Specified	5000
Lemur	1	TX	M	2200
Lemur	1	TX	M	2200
Lemur	1	TX	M	2200
Lemur	1	FL	Not Specified	Not Specified
Lemur	0	FL	F	Not Specified
Lemur	1	TN	M	Not Specified
Lemur	1	FL	Not Specified	1500
Lemur	0	Not Specified	Not Specified	Not Specified
Lemur	3	MI	M	1200
Lemur	1	TN	Not Specified	Not Specified
Lemur	3	TX	M	2500
Lemur	3	TX	F	2500
Lemur	3	WV	M	Not Specified
Lemur	3	WV	F	Not Specified
Lemur	0	WI	Not Specified	Not Specified
Lemur	0	FL	M	6000
Tamarin	0	Not Specified	Not Specified	5000
Tamarin	0	Not Specified	Not Specified	5000
Lemur	0	FL	F	3000
Marmoset	1	FL	M	Not Specified
Squirrel Monkey	1	FL	Not Specified	Not Specified
Squirrel Monkey	1	FL	Not Specified	Not Specified
Marmoset	1	FL	Not Specified	4400
Lemur	1	FL	M	Not Specified
Squirrel Monkey	1	NC	M	Not Specified
Marmoset	1	FL	Not Specified	4400
Capuchin	1	FL	Not Specified	13500
Squirrel Monkey	1	FL	Not Specified	8900
Capuchin	0	FL	Not Specified	Not Specified
Marmoset	1	FL	Not Specified	4400
Squirrel Monkey	1	FL	Not Specified	8900
Capuchin	1	FL	Not Specified	13500
Squirrel Monkey	1	FL	Not Specified	8900
Capuchin	1	FL	Not Specified	13500
Marmoset	1	FL	Not Specified	4400
Marmoset	1	NC	Not Specified	3500
Squirrel Monkey	1	NC	M	Not Specified
Squirrel Monkey	1	FL	Not Specified	Not Specified
Lemur	1	FL	M	2000
Lemur	1	FL	F	2000
Lemur	2	TX	M	2500
Owl Monkey	0	FL	M	Not Specified
Squirrel Monkey	0	FL	Not Specified	Not Specified
Lemur	1	TN	M	Not Specified
Squirrel Monkey	1	FL	Not Specified	7500
Marmoset	1	FL	Not Specified	4400
Marmoset	1	FL	Not Specified	4400
Squirrel Monkey	1	TX	Not Specified	8900
Green Monkey	1	FL	F	5000
Marmoset	1	FL	Not Specified	Not Specified
Marmoset	1	FL	Not Specified	4400
Squirrel Monkey	1	FL	Not Specified	8900
Spider Monkey	3	FL	F	7000
Squirrel Monkey	3	MI	M	5000
Lemur	3	TX	F	1500
Lemur	0	TN	Not Specified	Not Specified
Macaque	0	TN	Not Specified	Not Specified
Macaque	1	WI	M	Not Specified
Tamarin	3	MO	F	Not Specified
Tamarin	3	MO	Not Specified	2000
Tamarin	1	MO	Not Specified	4000
Tamarin	1	FL	Not Specified	4000
Tamarin	3	FL	Not Specified	3000
Tamarin	1	MO	M	3800
Tamarin	1	TN	M	4000
Tamarin	0	TN	Not Specified	Not Specified
Tamarin	1	FL	F	Not Specified
Mandrill	3	TX	M	5000
Vervet Monkey	2	FL	M	3000
Marmoset	1	FL	Not Specified	Not Specified
Squirrel Monkey	0	TN	Not Specified	Not Specified
Debrazza	1	FL	Not Specified	Not Specified
Marmoset	1	TN	Not Specified	Not Specified
Squirrel Monkey	1	FL	Not Specified	7500
Lemur	1	TN	M	Not Specified
Marmoset	1	TN	F	3800
Marmoset	1	TN	M	3500
Vervet Monkey	1	FL	M	Not Specified
Squirrel Monkey	1	FL	M	7500
Squirrel Monkey	1	FL	M	7500
Marmoset	1	FL	M	3200
Capuchin	1	FL	Not Specified	Not Specified
Marmoset	1	FL	Not Specified	Not Specified
Lemur	3	TX	Not Specified	5000
Tamarin	2	TX	M	4000
Lemur	3	SC	M	2500
Squirrel Monkey	1	TN	Not Specified	7500
Debrazza	1	FL	M	14000
Marmoset	1	FL	M	3800
Marmoset	1	FL	M	3800
Squirrel Monkey	3	FL	M	4500
Squirrel Monkey	3	FL	F	4500
Squirrel Monkey	3	FL	M	5000
Macaque	1	FL	M	5000
Macaque	1	FL	M	5000
Vervet Monkey	1	FL	F	5000
Squirrel Monkey	1	FL	Not Specified	Not Specified
Marmoset	1	FL	Not Specified	Not Specified
Marmoset	1	TX	Not Specified	Not Specified
Vervet Monkey	3	FL	F	5000
Marmoset	1	FL	Not Specified	Not Specified
Marmoset	1	FL	Not Specified	3800
Marmoset	1	FL	Not Specified	3800
Marmoset	1	FL	Not Specified	3800
Capuchin	1	TX	F	11800
Tamarin	1	TX	F	Not Specified
Green Monkey	1	FL	F	5000
Marmoset	1	FL	Not Specified	Not Specified
Squirrel Monkey	1	FL	Not Specified	Not Specified
Capuchin	0	FL	Not Specified	Not Specified
Marmoset	1	FL	Not Specified	Not Specified
Marmoset	1	FL	Not Specified	Not Specified
Tamarin	1	FL	Not Specified	Not Specified
Marmoset	1	FL	Not Specified	Not Specified
Squirrel Monkey	1	FL	Not Specified	Not Specified
Marmoset	1	MA	Not Specified	Not Specified
Capuchin	2	TX	Not Specified	8500
Lemur	3	TX	M	2500
Lemur	2	OK	F	2500
Lemur	3	OK	M	4500
Lemur	3	FL	F	4500
Lemur	0	FL	M	5000
Lemur	0	FL	M	5000
Marmoset	1	TN	Not Specified	Not Specified
Marmoset	0	TN	M	3500
Marmoset	0	FL	F	3500
Squirrel Monkey	3	TN	M	5000
Squirrel Monkey	1	MO	M	7500
Marmoset	1	MO	M	Not Specified
Marmoset	1	MO	F	Not Specified
Green Monkey	1	MO	M	Not Specified
Green Monkey	1	FL	F	Not Specified
Capuchin	3	FL	M	Not Specified
Capuchin	3	FL	F	Not Specified
Capuchin	3	FL	F	Not Specified
Capuchin	3	FL	F	Not Specified
Capuchin	3	FL	F	Not Specified
Squirrel Monkey	1	FL	Not Specified	Not Specified
Squirrel Monkey	1	FL	Not Specified	Not Specified
Marmoset	1	FL	Not Specified	Not Specified
Marmoset	1	FL	Not Specified	Not Specified
Squirrel Monkey	1	TN	Not Specified	Not Specified
Squirrel Monkey	1	FL	Not Specified	7500
Marmoset	1	FL	Not Specified	Not Specified
Squirrel Monkey	1	FL	Not Specified	Not Specified
Marmoset	1	FL	Not Specified	Not Specified
Squirrel Monkey	1	FL	Not Specified	Not Specified
Tamarin	3	FL	M	Not Specified
Tamarin	3	FL	F	Not Specified
Marmoset	1	FL	M	3500
Marmoset	1	SC	F	3500
Marmoset	1	FL	Not Specified	Not Specified
Marmoset	1	FL	M	3500
Marmoset	1	FL	F	3500
Owl Monkey	1	TN	M	4500
Squirrel Monkey	1	FL	M	7500
Marmoset	1	FL	Not Specified	3800
Marmoset	1	FL	Not Specified	3800
Marmoset	1	TN	Not Specified	3800
Squirrel Monkey	1	Not Specified	M	7500
Squirrel Monkey	1	TX	M	6800
Owl Monkey	1	TN	Not Specified	5000
Marmoset	0	NC	Not Specified	3500
Marmoset	1	FL	Not Specified	3800
Marmoset	1	FL	Not Specified	Not Specified
Marmoset	1	FL	Not Specified	Not Specified
Marmoset	1	FL	Not Specified	Not Specified
Spider Monkey	1	FL	M	Not Specified
Tamarin	1	FL	F	Not Specified
Marmoset	1	FL	Not Specified	Not Specified
Marmoset	1	MO	Not Specified	Not Specified
Green Monkey	1	TN	Not Specified	5500
Marmoset	1	TX	M	3700
Marmoset	1	TX	Not Specified	3900
Marmoset	1	NY	Not Specified	3900
Lemur	0	TX	M	1000
Lemur	1	WI	M	2200
Capuchin	1	SC	F	10000
Lemur	2	SC	M	1200
Lemur	3	SC	M	1200
Macaque	3	SC	F	1000
Macaque	3	FL	F	Not Specified
Spider Monkey	1	VA	M	Not Specified
Lemur	3	Not Specified	M	1500
Lemur	0	TN	Not Specified	Not Specified
Marmoset	1	TN	Not Specified	Not Specified
Marmoset	1	TN	Not Specified	3500
Marmoset	1	MO	Not Specified	3500
Marmoset	1	MO	Not Specified	4000
Marmoset	1	NC	Not Specified	4000
Marmoset	1	NC	Not Specified	Not Specified
Marmoset	1	NC	Not Specified	Not Specified
Squirrel Monkey	1	NC	F	Not Specified
Squirrel Monkey	1	FL	F	Not Specified
Spider Monkey	1	NC	M	Not Specified
Marmoset	2	TN	M	3000
Marmoset	1	TN	Not Specified	Not Specified
Marmoset	1	NV	Not Specified	Not Specified
Marmoset	2	FL	M	2500
Marmoset	1	FL	F	3200
Marmoset	1	MO	M	3200
Marmoset	1	MO	M	4000
Marmoset	1	MO	F	4000
Green Monkey	1	MO	Not Specified	Not Specified
Green Monkey	1	TN	Not Specified	Not Specified
Lemur	1	FL	M	2000
Lemur	3	FL	F	3000
Lemur	3	FL	M	3000
Lemur	3	MO	M	3000
Green Monkey	1	MO	Not Specified	Not Specified
Green Monkey	1	FL	Not Specified	Not Specified
Marmoset	1	FL	Not Specified	3200
Marmoset	1	TX	Not Specified	3200
Green Monkey	1	FL	F	5000
Tamarin	1	FL	Not Specified	3300
Tamarin	1	FL	Not Specified	3300
Marmoset	1	FL	Not Specified	3800
Spider Monkey	1	FL	F	Not Specified
Capuchin	1	WI	M	Not Specified
Squirrel Monkey	1	WI	M	Not Specified
Capuchin	1	FL	M	Not Specified
Capuchin	1	NE	Not Specified	Not Specified
Lemur	1	MI	M	1700
Lemur	3	MO	F	1200
Tamarin	1	MO	Not Specified	4000
Tamarin	1	MI	Not Specified	4000
Tamarin	1	FL	M	Not Specified
Marmoset	1	FL	Not Specified	3200
Marmoset	1	FL	Not Specified	3200
Marmoset	1	FL	Not Specified	3300
Marmoset	1	FL	Not Specified	3300
Marmoset	1	FL	Not Specified	3800
Capuchin	1	TN	Not Specified	Not Specified
Marmoset	1	TN	M	3700
Marmoset	1	FL	F	3700
Lemur	1	FL	Not Specified	Not Specified
Lemur	1	TN	Not Specified	Not Specified
Marmoset	1	FL	M	2800
Marmoset	1	FL	M	3500
Marmoset	1	FL	F	3500
Owl Monkey	3	TN	M	3000
Spider Monkey	1	NY	M	14500
Lemur	2	TN	M	1250
Marmoset	1	TN	Not Specified	3500
Marmoset	1	FL	Not Specified	3500
Lemur	1	FL	Not Specified	Not Specified
Lemur	1	FL	Not Specified	Not Specified
Tamarin	1	FL	Not Specified	Not Specified
Tamarin	1	FL	Not Specified	Not Specified
Marmoset	1	FL	Not Specified	Not Specified
Marmoset	1	FL	Not Specified	Not Specified
Spider Monkey	1	TN	F	15000
Spider Monkey	1	OH	M	Not Specified
Marmoset	2	TX	M	3800
Lemur	1	TX	F	Not Specified
Lemur	1	FL	M	Not Specified
Lemur	1	TN	Not Specified	Not Specified
Spider Monkey	1	SC	F	14000
Marmoset	1	SC	M	3800
Marmoset	1	FL	F	3800
Lemur	1	FL	Not Specified	Not Specified
Lemur	1	NC	Not Specified	Not Specified
Lemur	1	NC	Not Specified	2500
Lemur	1	NC	Not Specified	2500
Lemur	1	TX	Not Specified	2500
Lemur	1	TX	Not Specified	1800
Lemur	1	TX	Not Specified	1800
Lemur	1	FL	Not Specified	1800
Lemur	1	FL	Not Specified	Not Specified
Lemur	1	OH	Not Specified	Not Specified
Marmoset	2	SC	M	2800
Marmoset	0	TN	F	3500
Marmoset	1	FL	F	3500
Tamarin	2	FL	F	Not Specified
Baboon	3	FL	M	1500
Patas Monkey	1	FL	M	4000
Marmoset	1	FL	Not Specified	Not Specified
Marmoset	1	TX	Not Specified	Not Specified
Green Monkey	1	FL	Not Specified	5000
Marmoset	1	FL	M	3500
Marmoset	1	TN	F	3500
Green Monkey	1	TN	M	6000
Green Monkey	1	TX	F	6000
Owl Monkey	1	FL	Not Specified	Not Specified
Capuchin	1	FL	Not Specified	Not Specified
Lemur	0	TX	F	Not Specified
Lemur	1	FL	F	3500
Lemur	1	FL	Not Specified	4500
Lemur	1	IL	Not Specified	4500
Lemur	1	FL	Not Specified	Not Specified
Lemur	1	TX	Not Specified	2000
Lemur	1	TX	Not Specified	1500
Lemur	1	TX	Not Specified	1500
Lemur	1	IN	Not Specified	1500
Marmoset	3	MS	M	3000
Marmoset	3	FL	F	Not Specified
Marmoset	1	FL	M	Not Specified
Marmoset	1	TN	F	Not Specified
Tamarin	1	MI	Not Specified	Not Specified
Lemur	3	SC	F	900
Lemur	1	TN	M	2500
Capuchin	1	SC	M	12500
Tamarin	1	WI	M	6500
Owl Monkey	3	TN	M	Not Specified
Squirrel Monkey	2	WI	M	6000
Vervet Monkey	3	WI	M	Not Specified
Vervet Monkey	3	FL	F	Not Specified
Capuchin	3	NY	Not Specified	4900
Marmoset	1	NY	M	Not Specified
Marmoset	1	OH	M	Not Specified
Lemur	3	OH	M	Not Specified
Lemur	3	WI	F	Not Specified
Lemur	3	WI	M	Not Specified
Lemur	3	TX	M	Not Specified
Lemur	3	TX	F	2700
Lemur	3	FL	F	2700
Lemur	3	FL	F	4000
Lemur	3	FL	M	4000
Lemur	0	FL	Not Specified	Not Specified
Lemur	0	MO	Not Specified	Not Specified
Marmoset	3	MO	M	5500
Marmoset	3	FL	F	5500
Marmoset	1	SC	Not Specified	4400
Capuchin	0	FL	Not Specified	Not Specified
Capuchin	1	NC	Not Specified	Not Specified
Squirrel Monkey	0	Not Specified	Not Specified	Not Specified
Capuchin	1	TN	Not Specified	Not Specified
Marmoset	1	MO	Not Specified	Not Specified
Marmoset	0	MO	Not Specified	Not Specified
Green Monkey	1	TX	Not Specified	5500
Green Monkey	1	TX	M	5000
Green Monkey	1	TN	F	5000
Marmoset	1	TN	M	Not Specified
Marmoset	1	TN	F	Not Specified
Tamarin	0	FL	Not Specified	Not Specified
Capuchin	1	TX	M	Not Specified
Squirrel Monkey	3	TX	F	8500
Capuchin	3	TX	M	7500
Squirrel Monkey	3	TN	M	6500
Marmoset	1	FL	F	3800
Marmoset	0	FL	Not Specified	4400
Marmoset	0	FL	Not Specified	4400
Tamarin	0	FL	Not Specified	4900
Owl Monkey	0	FL	Not Specified	7900
Squirrel Monkey	0	FL	Not Specified	8900
Tamarin	0	FL	Not Specified	5900
Lemur	0	FL	Not Specified	3900
Capuchin	0	FL	Not Specified	13500
Capuchin	0	Not Specified	Not Specified	13500
